# Supplementary material for: Loads of trematodes: discovering hidden diversity of paramphistomoids in Kenyan ruminants
Source: Parasitology. 2016 Oct 20;144(2):131–47. doi: 10.1017/S0031182016001827 (PMC5300004; doi:10.1017/S0031182016001827)
Supplement: Supplementary file 1 [file S0031182016001827sup001.zip]

Archive with 5 entries (4 files):
- S0031182016001827sup001/
- S0031182016001827sup001/S0031182016001827sup001.tif
- S0031182016001827sup001/S0031182016001827sup002.tif
- S0031182016001827sup001/S0031182016001827sup003.tif
- S0031182016001827sup001/S0031182016001827sup004.tif
